# Supplementary material for: Tissue-Wide Effects Override Cell-Intrinsic Gene Function in Radial Neuron Migration
Source: Oxf Open Neurosci. 2022 Jul 7;1:kvac009. doi: 10.1093/oons/kvac009 (PMC10939316; doi:10.1093/oons/kvac009)
Supplement: suppl_data_kvac009 [file suppl_data_kvac009.zip]

Archive with 3 entries (3 files):
- S1_control-MADM_E16.avi
- S2_Cdk5r1-MADM_E16.avi
- S3_KO-Cdk5r1-MADM_E16.avi
